# Supplementary material for: Fused Deposition Modeling of Chemically Resistant Microfluidic Chips in Polyvinylidene Fluoride
Source: Micromachines (Basel). 2024 Nov 17;15(11):1391. doi: 10.3390/mi15111391 (PMC11596735; doi:10.3390/mi15111391)
Supplement: Supplementary file 1 [file micromachines-15-01391-s001.zip]

Archive with 1 entries (1 files):
- micromachines-3266509-supplementary.pdf
